# Supplementary material for: Mixed Comparison of Different Exercise Interventions for Function, Respiratory, Fatigue, and Quality of Life in Adults With Amyotrophic Lateral Sclerosis: Systematic Review and Network Meta-Analysis
Source: Front Aging Neurosci. 2022 Jul 11;14:919059. doi: 10.3389/fnagi.2022.919059 (PMC9309467; doi:10.3389/fnagi.2022.919059)
Supplement: Supplementary file 1 [file Table_1.XLSX]

## Sheet: Original data
Study	Interventions			Participants				Outcomes						Percentage (%)
	Exercise	Protocol	Classification	Mean Age	Number	Gender	Lost Follow-up	Measurement	Total Score	Time	Mean	SD	N	Mean	SD	N
Drory 2001	Muscle endurance exercise	15-min muscle endurance exercise for limbs and trunk at home, 2 weekly	RT	58	14	6/14	6	ALSFRS	40	Baseline	0	0	8	0	0	8
										6 months	-1.67	5.05	8	-4.175	12.625	8
								FSS	63	Baseline	0	0	8	0	0	8
										6 months	-3.08	7.23	8	-4.88889	11.4762	8
								VAS	10	Baseline	0	0	8	0	0	8
										6 months	0.71	0.6	8	7.1	6	8
								SF-36	100	Baseline	0	0	8	0	0	8
										6 months	-2.54	6.67	8	-2.54	6.67	8
	Daily routine activity	Keep daily routine activity	DA	60.7	11	5/11	5	ALSFRS	40	Baseline	0	0	6	0	0	6
										6 months	-3.53	9.29	6	-8.825	23.225	6
								FSS	63	Baseline	0	0	6	0	0	6
										6 months	10.21	11.1	6	16.2063	17.619	6
								VAS	10	Baseline	0	0	6	0	0	6
										6 months	0.65	0.72	6	6.5	7.2	6
								SF-36	100	Baseline	0	0	6	0	0	6
										6 months	-10.32	7.9	6	-10.32	7.9	6
Bello-Haas 2007	Resistance exercise	Moderate-load-and-intensity resistance exercise and stretching exercise, 3 sessions/week	RT	56	13	4/13	5	ALSFRS	40	Baseline	35.2	3.6	8	88	9	8
										6 months	33.8	4.7	8	84.5	11.75	8
								FSS	63	Baseline	32	13	8	50.7937	20.6349	8
										6 months	42.9	8.7	8	68.0952	13.8095	8
								FVC	100	Baseline	97.9	5.8	8	97.9	5.8	8
										6 months	99	3.2	8	99	3.2	8
								SF-36	100	Baseline	110.8	8.52	8	13.85	1.065	8
										6 months	101.6	10.15	8	12.7	1.26875	8
	Stretching	Stretching exercise, 3 sessions/week	SR	51.8	14	7/14	4	ALSFRS	40	Baseline	33.2	2.4	10	83	6	10
										6 months	28.1	4.8	10	70.25	12	10
								FSS	63	Baseline	38.5	17.5	10	61.1111	27.7778	10
										6 months	42.7	15.2	10	67.7778	24.127	10
								FVC	100	Baseline	103	14.6	10	103	14.6	10
										6 months	93.1	13	10	93.1	13	10
								SF-36	100	Baseline	102.9	9	10	12.8625	1.125	10
										6 months	96.4	10.26	10	12.05	1.2825	10
Lunetta 2016	Strictly monitored exercise programs (1)	Active exercise program against gravity in six muscle groups in the upper and lower limbs, 3 set of 3 reps each muscle group + 20-min cycloergometer activity using an electrically braked horizontal cycloergometer for lower limbs associated with a body ergometer for upper limbs from a sitting position at 60% of maximal power output	AE+RT	61.1	30	9/30	8	ALSFRS-Revised	48	Baseline	41.7	5.6	10	86.875	11.6667	10
										1 month	38.7	6.4	10	80.625	13.3333	10
										2 months	36.8	7.9	10	76.6667	16.4583	10
										3 months	36.3	8.3	10	75.625	17.2917	10
										4 months	35	9.1	10	72.9167	18.9583	10
										5 months	33.7	9.4	10	70.2083	19.5833	10
										6 months	33.9	9.6	10	70.625	20	10
										12 months	30.5	9.5	10	63.5417	19.7917	10
								FVC	100	Baseline	92.5	23.3	10	92.5	23.3	10
										6 months	75.8	23.6	10	75.8	23.6	10
								McGill-QoL	140	Baseline	103.4	19.66	10	73.8571	14.0429	10
										6 months	104.4	20.07	10	74.5714	14.3357	10
	Strictly monitored exercise programs (2)	Active exercise program against gravity in six muscle groups in the upper and lower limbs, 3 set of 3 reps each muscle group	RT					ALSFRS-Revised	48	Baseline	36.9	3.6	10	76.875	7.5	10
										1 month	36.5	3.5	10	76.0417	7.29167	10
										2 months	35.7	4.7	10	74.375	9.79167	10
										3 months	34.6	4.7	10	72.0833	9.79167	10
										4 months	34	4.6	10	70.8333	9.58333	10
										5 months	32.8	4.7	10	68.3333	9.79167	10
										6 months	32.2	5.3	10	67.0833	11.0417	10
										12 months	24.6	6.7	10	51.25	13.9583	10
								FVC	100	Baseline	92.5	23.3	10	92.5	23.3	10
										6 months	75.8	23.6	10	75.8	23.6	10
								McGill-QoL	140	Baseline	103.4	19.66	10	73.8571	14.0429	10
										6 months	104.4	20.07	10	74.5714	14.3357	10
	Strictly monitored exercise programs (3)	A passive exercise protocol consisting of 20 min of 20 flexion–extension movements per minute in six muscle groups in the upper and lower limbs	PE					ALSFRS-Revised	48	Baseline	38.8	3.6	10	80.8333	7.5	10
										1 month	35.9	5	10	74.7917	10.4167	10
										2 months	34.9	5.4	10	72.7083	11.25	10
										3 months	34.3	5.3	10	71.4583	11.0417	10
										4 months	35.1	3.7	10	73.125	7.70833	10
										5 months	34	4.5	10	70.8333	9.375	10
										6 months	32.2	4	10	67.0833	8.33333	10
										12 months	27.5	5.6	10	57.2917	11.6667	10
								FVC	100	Baseline	92.5	23.3	10	92.5	23.3	10
										6 months	75.8	23.6	10	75.8	23.6	10
								McGill-QoL	140	Baseline	103.4	19.66	10	73.8571	14.0429	10
										6 months	104.4	20.07	10	74.5714	14.3357	10
	Home-based passive exercise programs	Usual care program including passive exercises consisting of 20 min of 20 times flexion–extension movements/min, 6 muscle groups in the upper and lower limbs followed by stretching exercise in the four limbs, 2 days/week	PE+SR	60.3	30	13/30	5	ALSFRS-Revised	48	Baseline	38.3	5.1	30	79.7917	10.625	30
										1 month	38.1	4.3	30	79.375	8.95833	30
										2 months	36.6	4.8	30	76.25	10	30
										3 months	34.3	6.4	30	71.4583	13.3333	30
										4 months	32.7	7.2	30	68.125	15	30
										5 months	32.1	7.8	30	66.875	16.25	30
										6 months	28.7	7.5	30	59.7917	15.625	30
										12 months	23.3	7.6	30	48.5417	15.8333	30
								FVC	100	Baseline	93.9	14.7	30	93.9	14.7	30
										6 months	66.5	26.9	30	66.5	26.9	30
								McGill-QoL	140	Baseline	128.1	15.09	30	91.5	10.7786	30
										6 months	102.9	23.04	30	73.5	16.4571	30
Braga 2018	Aerobic exercise and standard care	Aerobic exercise on treadmill and standard care of daily exercises including Range of Motion exercises, limbs relaxation, trunk balance, and gait training, 2 sessions/week	AE+SR	63.2	24	6/24	5	ALSFRS-Revised	48	Baseline	40.25	5	24	83.8542	10.4167	24
										6 months	34.1	7.1	24	71.0417	14.7917	24
	Standard care	Standard care of daily exercises including Range of Motion exercises, limbs relaxation, trunk balance, and gait training + program at home or at other rehabilitation, 2 sessions/week	SR	62	24	10/24	19	ALSFRS-Revised	48	Baseline	37.25	4.9	24	77.6042	10.2083	24
										6 months	29.5	7.7	24	61.4583	16.0417	24
Merico 2018	Specific exercise programme	Individualized strengthening by using rubber bands, 3 reps for bilateral muscle, and 80% max contraction + 15-20 min of aerobic endurance by using cycle ergometer or ergometry arm-leg or treadmill at 65% MHR, 7 sessions/week, 60 min	AE+RT	61.6	23	10/23	8	FIM	126	Baseline	79.73	6.1	23	63.2778	4.84127	23
										5 weeks	84.29	7.26	23	66.8968	5.7619	23
								FSS	63	Baseline	5.4	0.27	23	8.57143	0.428571	23
										5 weeks	6.69	21.27	23	10.619	33.7619	23
	Standard neuromotor rehabilitation	60-min standard care including stretching exercise, active mobilization, and general muscle reinforcement, 7 sessions/week	SR	59.8	15	4/15	8	FIM	126	Baseline	78	8.3	15	61.9048	6.5873	15
										5 weeks	79.8	9.66	15	63.3333	7.66667	15
								FSS	63	Baseline	5.4	0.2	15	8.57143	0.31746	15
										5 weeks	5.19	0.36	15	8.2381	0.571429	15
van Groenestijn 2019	Aerobic Exercise Therapy	Aerobic cycling exercise program on a cycle ergometer and a step board + Usual careneuropalliative care by multidisciplinary, secondary care teams, 3 sessions/week	AE+SR	60.9	27	9/27	17	ALSFRS-Revised standard	48	Baseline	0	0	27	0	0	27
										4 months	-4.66	7.75	27	-9.70833	16.1458	27
								CIS-Fatigue	56	Baseline	0	0	27	0	0	27
										4 months	-0.37	12.94	27	-0.660714	23.1071	27
								VAS	10	Baseline	0	0	27	0	0	27
										4 months	-0.12	2.28	27	-1.2	22.8	27
								FVC	100	Baseline	0	0	27	0	0	27
										4 months	-9.25	19.86	27	-9.25	19.86	27
								SF-36	200	Baseline	0	0	27	0	0	27
										4 months	-0.07	4.3	27	-0.035	2.15	27
	Usual care program	Usual care program consist of a rehabilitation medicine consultant, an occupational therapist, physical therapist, speech therapist, dietician, social worker, psychologist, and consultant physicians	SR	59.9	30	8/30	8	ALSFRS-Revised standard	48	Baseline	0	0	30	0	0	30
										4 months	-6.11	7.82	30	-12.7292	16.2917	30
								CIS-Fatigue	56	Baseline	0	0	30	0	0	30
										4 months	3.53	13.18	30	6.30357	23.5357	30
								VAS	10	Baseline	0	0	30	0	0	30
										4 months	-0.16	2.26	30	-1.6	22.6	30
								FVC	100	Baseline	0	0	30	0	0	30
										4 months	-5.9	20.8	30	-5.9	20.8	30
								SF-36	200	Baseline	0	0	30	0	0	30
										4 months	-1.92	4.4	30	-0.96	2.2	30
Ferri 2019	Tailored exercise training program	15-min cycling + 25-min strength exercises with 60 % RM+ 10-min proprioceptive exercises + 10-min upper and lower body strength exercises, 3 sessions/week	AE+RT+SR	50.7	8	2/8	1	ALSFRS-Revised	48	Baseline	40.4	1.5	7	84.1667	3.125	7
										3 months	38.5	2.55	7	80.2083	5.3125	7
	Usual care	Maintaining usual daily activities	DA	55.5	8	2/8	4	ALSFRS-Revised	48	Baseline	35	3.4	4	72.9167	7.08333	4
										3 months	26.95	5.36	4	56.1458	11.1667	4
Pinto 2012	Respiratory exercise	Inhaling and exhaling through the Threshold-IMT device, 2 times/day, 8 months	EE	57	13	8/26	2	ALSFRS	40	Baseline	-0.89	5.26209	13	-2.225	13.1552	13
										4 months	0.846	1.455	13	2.115	3.6375	13
										8 months	2.051	2.625	13	5.1275	6.5625	13
								FIM	126	Baseline	0.46	16.4395	13	0.365079	13.0472	13
										4 months	-0.462	4.56	13	-0.366667	3.61905	13
										8 months	6.677	6.476	13	5.29921	5.13968	13
								FSS	63	Baseline	9.68	21.6316	13	15.3651	34.3359	13
										4 months	-9.654	6	13	-15.3238	9.52381	13
										8 months	-8.828	7.43	13	-14.0127	11.7937	13
								FVC	100	Baseline	-10.87	26.4061	13	-10.87	26.4061	13
										4 months	10.86	7.324	13	10.86	7.324	13
										8 months	5.91	8.64	13	5.91	8.64	13
								EQ5D-VAS	100	Baseline	-0.75	31.1991	13	-0.75	31.1991	13
										4 months	0.769	8.655	13	0.769	8.655	13
										8 months	7.02	8.528	13	7.02	8.528	13
	Placebo exercise	Follow a placebo exercise programme for the first four months andthen active exercise for the second four-month period	DA		13		4	ALSFRS	40	Baseline	0	0	13	0	0	13
										4 months	0	0	13	0	0	13
										8 months	0	0	13	0	0	13
								FIM	126	Baseline	0	0	13	0	0	13
										4 months	0	0	13	0	0	13
										8 months	0	0	13	0	0	13
								FSS	63	Baseline	0	0	13	0	0	13
										4 months	0	0	13	0	0	13
										8 months	0	0	13	0	0	13
								FVC	100	Baseline	0	0	13	0	0	13
										4 months	0	0	13	0	0	13
										8 months	0	0	13	0	0	13
								EQ5D-VAS	100	Baseline	0	0	13	0	0	13
										4 months	0	0	13	0	0	13
										8 months	0	0	13	0	0	13
Plowman 2019	Expiratory Strength Training	Expiratory muscle strength training at 50% of maximum expiratory pressure, at home, 5 times/week + 1 time/week, 5 sets of 5 reps targeted forced exhalations, 8 weeks total	EE	63.1	24	7/24	1	ALSFRS	40	Baseline	36.6	6.3	24	91.5	15.75	24
										8 weeks	35.7	6.5	24	89.25	16.25	24
								FVC	100	Baseline	80.7	10	24	80.7	10	24
										8 weeks	73.7	19.7	24	73.7	19.7	24
	Sham expiratory Strength Training	Placebo training protocol with a trainer that looked identical to the high physiologic load trainer but had the internal spring removed	DA	60.1	24	12/24	1	ALSFRS	40	Baseline	37.5	6.1	24	93.75	15.25	24
										8 weeks	35.9	8.2	24	89.75	20.5	24
								FVC	100	Baseline	81.4	16.2	24	81.4	16.2	24
										8 weeks	73.7	18.4	24	73.7	18.4	24
Kalron 2021	Aerobic and strength training program	2 times/week, aerobic training by recumbent cycling, flexibility achieved by stretching and passive exercises, and strength training via functional exercises	AE+RT+SR	60.4	16	6/16	2	ALSFRS-Revised	48	Baseline	35.7	5.3	14	74.375	11.0417	14
										6 weeks	36	5.4	14	75	11.25	14
										12 weeks	36	4.9	14	75	10.2083	14
								FSS	63	Baseline	32.5	12.9	14	51.5873	20.4762	14
										6 weeks	31.1	12	14	49.3651	19.0476	14
										12 weeks	30.1	10.6	14	47.7778	16.8254	14
								FVC	100	Baseline	81.5	17.5	14	81.5	17.5	14
										6 weeks	74.3	19.1	14	74.3	19.1	14
										12 weeks	74.1	14	14	74.1	14	14
								SF-36	800	Baseline	422.2	83.86	14	52.775	10.4825	14
										6 weeks	437.2	80.23	14	54.65	10.0288	14
										12 weeks	483.3	72.43	14	60.4125	9.05375	14
	Stretching exercise	Basic stretching exercises of the upper and lower limb at home	SR	56.7	16	5/16	2	ALSFRS-Revised	48	Baseline	37.5	5.6	14	78.125	11.6667	14
										6 weeks	34.1	6	14	71.0417	12.5	14
										12 weeks	30.6	6.5	14	63.75	13.5417	14
								FSS	63	Baseline	30.1	13.8	14	47.7778	21.9048	14
										6 weeks	30.9	14	14	49.0476	22.2222	14
										12 weeks	35.4	15	14	56.1905	23.8095	14
								FVC	100	Baseline	81.8	11.7	14	81.8	11.7	14
										6 weeks	68.6	22.6	14	68.6	22.6	14
										12 weeks	73.4	17.9	14	73.4	17.9	14
								SF-36	800	Baseline	453.5	83.33	14	56.6875	10.4162	14
										6 weeks	448.6	83.56	14	56.075	10.445	14
										12 weeks	396.4	86.65	14	49.55	10.8313	14

## Sheet: Overrall Physical Function
AE + RT	-7.03 (-44.13, 33.87)	-15.48 (-55.45, 25.08)	-26.35 (-61.29, 13.71)	-26.27 (-70.12, 20.26)	-6.19 (-33.15, 21.09)	-15.02 (-42.17, 11.89)	-11.74 (-39.21, 15.70)	-21.90 (-57.12, 14.97)
	AE + RT + SR	-8.74 (-38.50, 18.73)	-19.46 (-41.29, 4.19)	-19.86 (-53.70, 14.75)	1.02 (-38.94, 36.14)	-7.66 (-46.57, 27.19)	-4.77 (-33.58, 19.82)	-14.90 (-37.98, 6.05)
		AE + SR	-10.79 (-41.09, 22.62)	-11.01 (-50.90, 31.10)	9.73 (-30.57, 46.86)	1.27 (-39.58, 39.21)	3.81 (-26.12, 31.70)	-6.15 (-24.08, 11.62)
			DA	-0.51 (-26.69, 24.95)	20.54 (-18.33, 52.84)	11.79 (-26.56, 44.40)	14.70 (-13.28, 36.86)	4.56 (-23.66, 29.38)
				EE	20.72 (-25.58, 62.57)	12.00 (-33.46, 53.46)	14.78 (-22.45, 48.43)	4.86 (-33.61, 40.56)
					PE	-8.66 (-34.30, 16.66)	-5.67 (-31.70, 20.59)	-15.76 (-48.71, 19.61)
						PE + SR	2.88 (-22.36, 28.82)	-7.27 (-40.58, 29.18)
							RT	-10.11 (-31.70, 13.98)
Drug	Rank 1	Rank 2	Rank 3	Rank 4	Rank 5	Rank 6	Rank 7	Rank 8	Rank 9
AE + RT	0.51	0.2	0.1	0.06	0.05	0.03	0.02	0.02	0.01
AE + RT + SR	0.21	0.21	0.19	0.14	0.14	0.07	0.03	0.01	0.01
AE + SR	0.05	0.08	0.1	0.12	0.16	0.24	0.11	0.08	0.06
DA	0	0.01	0.03	0.04	0.06	0.09	0.15	0.36	0.26
EE	0.03	0.03	0.04	0.04	0.06	0.09	0.1	0.21	0.4
PE	0.15	0.32	0.18	0.11	0.08	0.05	0.04	0.03	0.02
PE + SR	0.02	0.07	0.15	0.16	0.16	0.14	0.13	0.08	0.1
RT	0.02	0.07	0.19	0.28	0.21	0.12	0.07	0.03	0.01
SR	0	0.01	0.03	0.05	0.07	0.16	0.35	0.18	0.14
Parameter	Median (95% CrI)	Parameter	Median (95% CrI)	Name	Direct Effect	Indirect Effect	Overall	P-Value
Random Effects Standard Deviation	7.99 (0.57, 22.63)	Random Effects Standard Deviation	7.01 (0.24, 22.35)	AE + RT + SE, DA	-24.13 (-51.24, 4.11)	-2.19 (-50.38, 46.71)	-19.46 (-41.29, 4.19)	0.31
		Inconsistency Standard Deviation	11.85 (0.53, 23.45)	AE + RT + SE, SE	-11.71 (-37.04, 14.68)	-34.11 (-80.66, 14.74)	-14.90 (-37.98, 6.05)	0.3
				DA, RT	4.57 (-26.01, 37.27)	27.02 (-20.24, 73.12)	14.70 (-13.28, 36.86)	0.36
				RT, SE	-14.11 (-41.39, 13.34)	8.52 (-39.49, 58.78)	-10.11 (-31.70, 13.98)	0.31

## Sheet: Respiratory Function
AE + RT	-5.58 (-36.50, 26.91)	-9.28 (-40.31, 21.58)	0.06 (-22.99, 23.05)	-9.38 (-29.73, 11.27)	-0.20 (-23.11, 23.44)	-6.12 (-33.04, 20.82)
	AE + RT + SR	-3.98 (-26.20, 18.23)	5.73 (-27.05, 37.96)	-3.87 (-34.11, 25.34)	5.06 (-16.22, 26.86)	-0.76 (-16.83, 15.57)
		AE + SR	9.61 (-22.07, 40.31)	0.02 (-29.16, 29.13)	9.11 (-11.44, 29.69)	3.23 (-12.14, 18.54)
			PE	-9.70 (-29.52, 11.22)	-0.55 (-23.22, 23.06)	-6.50 (-33.30, 21.45)
				PE + SR	9.03 (-11.09, 29.46)	3.28 (-21.85, 27.70)
					RT	-5.82 (-19.78, 7.84)
						SR
Drug	Rank 1	Rank 2	Rank 3	Rank 4	Rank 5	Rank 6	Rank 7
AE + RT	0.27	0.22	0.13	0.1	0.11	0.1	0.06
AE + RT + SR	0.15	0.11	0.12	0.13	0.17	0.16	0.16
AE + SR	0.06	0.07	0.08	0.13	0.15	0.2	0.31
PE	0.29	0.21	0.13	0.1	0.1	0.11	0.07
PE + SR	0.02	0.07	0.13	0.14	0.13	0.19	0.33
RT	0.18	0.25	0.26	0.2	0.08	0.03	0.01
SR	0.02	0.09	0.16	0.2	0.26	0.22	0.06
Parameter	Median (95% CrI)	Parameter	Median (95% CrI)
Random Effects Standard Deviation	4.77 (0.42, 9.07)	Random Effects Standard Deviation	4.75 (0.29, 9.08)
		Inconsistency Standard Deviation	4.66 (0.24, 9.06)

## Sheet: Perceived Fatigue
AE + RT	-11.07 (-51.39, 30.76)	-9.69 (-49.23, 31.05)	18.37 (-32.47, 71.54)	-2.20 (-43.24, 40.19)	-2.58 (-30.91, 26.76)
	AE + RT + SR	1.49 (-39.27, 41.64)	29.46 (-23.30, 81.49)	8.41 (-33.13, 51.51)	8.52 (-21.25, 37.39)
		AE + SR	28.00 (-24.19, 79.78)	7.13 (-34.18, 49.44)	7.25 (-20.80, 35.84)
			DA	-20.76 (-51.20, 9.86)	-20.83 (-64.29, 21.86)
				RT	0.11 (-30.90, 29.80)
					SR
Drug	Rank 1	Rank 2	Rank 3	Rank 4	Rank 5	Rank 6
AE + RT	0.15	0.25	0.21	0.15	0.13	0.11
AE + RT + SR	0.04	0.09	0.11	0.13	0.24	0.39
AE + SR	0.05	0.09	0.12	0.15	0.28	0.32
DA	0.72	0.12	0.06	0.04	0.04	0.02
RT	0.02	0.29	0.18	0.18	0.18	0.14
SR	0.03	0.15	0.33	0.34	0.14	0.02
Parameter	Median (95% CrI)	Parameter	Median (95% CrI)
Random Effects Standard Deviation	10.36 (0.47, 20.52)	Random Effects Standard Deviation	10.61 (0.68, 20.57)
		Inconsistency Standard Deviation	10.51 (0.53, 20.57)

## Sheet: Quality of Life
AE + RT	10.57 (-17.30, 37.14)	0.57 (-26.32, 26.18)	-7.56 (-31.27, 15.70)	0.34 (-17.32, 17.98)	-1.00 (-17.90, 15.64)	0.30 (-18.17, 17.84)	-0.34 (-23.15, 21.76)
	AE + RT + SR	-10.03 (-30.41, 10.93)	-17.90 (-43.88, 8.02)	-10.19 (-37.03, 16.75)	-11.26 (-37.65, 15.20)	-10.32 (-30.61, 10.27)	-10.93 (-26.32, 4.33)
		AE + SR	-8.02 (-33.20, 16.80)	-0.35 (-26.28, 26.14)	-1.51 (-27.69, 24.40)	-0.25 (-20.09, 18.84)	-0.87 (-15.07, 12.82)
			DA	7.76 (-15.58, 31.19)	6.45 (-16.12, 29.50)	7.75 (-7.55, 23.04)	7.09 (-13.63, 27.52)
				PE	-1.25 (-17.68, 15.48)	0.14 (-18.19, 17.56)	-0.65 (-23.11, 21.41)
					PE + SR	1.26 (-15.88, 17.67)	0.53 (-21.55, 22.28)
						RT	-0.64 (-14.32, 13.04)
							SR
Drug	Rank 1	Rank 2	Rank 3	Rank 4	Rank 5	Rank 6	Rank 7	Rank 8
AE + RT	0.1	0.16	0.13	0.11	0.11	0.13	0.15	0.11
AE + RT + SR	0.64	0.14	0.08	0.05	0.04	0.03	0.02	0.01
AE + SR	0.07	0.19	0.15	0.13	0.13	0.12	0.12	0.09
DA	0.02	0.03	0.04	0.05	0.09	0.11	0.15	0.52
PE	0.1	0.17	0.13	0.11	0.11	0.14	0.14	0.1
PE + SR	0.06	0.12	0.13	0.13	0.12	0.15	0.19	0.11
RT	0.02	0.11	0.16	0.25	0.23	0.14	0.09	0.01
SR	0.01	0.09	0.18	0.17	0.17	0.19	0.15	0.05
Parameter	Median (95% CrI)	Parameter	Median (95% CrI)
Random Effects Standard Deviation	5.54 (0.46, 10.59)	Random Effects Standard Deviation	5.23 (0.03, 10.60)
		Inconsistency Standard Deviation	5.44 (0.28, 10.58)
